# Supplementary material for: Soil-Gradient-Derived Bacterial Synthetic Communities Enhance Drought Tolerance in Quercus pubescens and Sorbus domestica Seedlings
Source: Plants (Basel). 2025 May 29;14(11):1659. doi: 10.3390/plants14111659 (PMC12158234; doi:10.3390/plants14111659)
Supplement: Supplementary file 1 [file plants-14-01659-s001.zip]

Archive with 3 entries (3 files):
- File_S1_strain traits v02.xlsx
- File_S2_ SynCom_Assembly_v02.xlsx
- Figures_supp_v02.pdf
