# Supplementary material for: Soil-Gradient-Derived Bacterial Synthetic Communities Enhance Drought Tolerance in Quercus pubescens and Sorbus domestica Seedlings
Source: Plants (Basel). 2025 May 29;14(11):1659. doi: 10.3390/plants14111659 (PMC12158234; doi:10.3390/plants14111659)
Supplement: Supplementary file 1 [file plants-14-01659-s001.zip › File_S1_strain traits v02.xlsx]

## Sheet: read me
PGPB properties numeric
Variable	Units
LiqPEG10	Optical density normalized to control
LiqPEG30	Optical density normalized to control
NaCl_0.5M	CFU/mL normalized to control
NaCl_1M	CFU/mL normalized to control
NaCl_1.5M	CFU/mL normalized to control
NaCl_2M	CFU/mL normalized to control
IAA	µg mL⁻¹
ABAnacl	ng mL⁻¹
PGPB properties and osmotic tolerance scores
Score	Description
A	Low or none
B	Moderate
C	High
D	Very high

## Sheet: data
				Taxonomy based on full 16s rRNA gene							Soil compartments from which the 12 strains were isolated							Strain grwoth parameters and biofilm data					Effect of strains on Arabidopsis thaliana growth	PGPB properties and osmotic tolerance scores														Soil gradient			PGPB properties numeric
Strain	Description of the closest sequence	Scientific Name	Max Score	Total Score	Query Cover	E value	Per. Ident	Acc. Len	Accession	Taxonomy associated	Strain number	Isolated from	Depth (cm)	Medium	Soil compartment	Gen_sp	Family	Strain number	N0	t_mid (min)	t_gen (min)	Biofilm formation DO550 nm	Arabidopsis thaliana growth	Strain	LiqPEG10	LiqPEG30	SolidPEG30	NaCl_0.5M	NaCl_1M	NaCl_1.5M	NaCl_2M	IAA	EPS	ACC	ABAnacl	Genus	Species	Depth (cm)	Compartment	Medium	Strain	LiqPEG30	LiqPEG30	NaCl_0.5M	NaCl_1M	NaCl_1.5M	NaCl_2M	IAA, µg mL⁻¹	EPS, g
12	Peribacillus simplex strain LMG 11160 16S ribosomal RNA, partial sequence	Peribacillus simplex	2573	2573	1	0	0.9972	1503	NR_114919.1	Peribacillus simplex	s12	0-5 cm Root TSA/10	0-5	TSA/10	Root	Peribacillus_simplex	Bacillaceae	s12	0.000553518	355.67	38.8068	-0.0278	no effect	s12	B	A	A	B	A	A	B	A	C	B	A	Peribacillus	simplex	0-5	Root	TSA/10	s12	37.93 ± 0.08	7.18 ± 0.00	11.62 ± 7.81	3.25 ± 0.85	2.24 ± 1.36	2.00 ± 0.20	Below limit of detection	0.52
14	Pantoea pleuroti strain JZB 2120015 16S ribosomal RNA, partial sequence	Pantoea pleuroti	2490	2490	1	0	0.9871	1454	NR_178694.1	Pantoea pleuroti	s14	0-5 cm Root TSA/20	0-5	TSA/20	Root	Pantoea_pleuroti	Enterobacteriaceae	s14	3.21863e-06	406.253	25.2543	0.0683	no effect	s14	B	A	A	D	D	D	A	D	A	B	A	Pantoea	pleuroti	0-5	Root	TSA/20	s14	56.66 ± 0.01	31.53 ± 0.05	129.16 ± 16.18	97.44 ± 6.99	29.16 ± 6.77	4.27 ± 0.64	56.8868	0
28	Pseudomonas umsongensis strain Ps 3-10 16S ribosomal RNA, partial sequence	Pseudomonas umsongensis	2516	2516	0.99	0	0.9907	1455	NR_025227.1	Pseudomonas umsongensis	s28	5-10 RAS TSA/10	5-10	TSA/10	RAS	Pseudomonas_umsongensis	Pseudomonadaceae	s28	0.000406449	335.674	33.9737	0.0707	no effect	s28	B	A	A	C	A	A	A	B	A	B	D	Pseudomonas	umsongensis	5-10	RAS	TSA/10	s28	57.71 ± 0.01	4.59 ± 0.00	94.16 ± 13.53	4.27 ± 0.82	3.74 ± 0.53	1.52 ± 0.34	1.51175	0
31	Pseudomonas migulae strain NBRC 103157 16S ribosomal RNA, partial sequence	Pseudomonas migulae	2569	2569	1	0	0.9993	1462	NR_114223.1	Pseudomonas migulae	s31	5-10 RAS TSA/10	5-10	TSA/10	RAS	Pseudomonas_migulae	Pseudomonadaceae	s31	0.000436523	380.546	38.8114	0.16125	no effect	s31	B	A	B	C	B	B	B	C	A	B	A	Pseudomonas	migulae	5-10	RAS	TSA/10	s31	59.73 ± 0.01	18.93 ± 0.01	87.89 ± 8.76	5.32 ± 0.88	4.27 ± 0.07	3.58 ± 0.37	11.2201	0
39	Pseudomonas silesiensis strain A3 16S ribosomal RNA, complete sequence	Pseudomonas silesiensis	2566	2566	1	0	0.9979	1539	NR_156815.1	Pseudomonas silesiensis	s39	5-10 RAS TSA/50	5-10	TSA/50	RAS	Pseudomonas_silesiensis	Pseudomonadaceae	s39	0.000181627	461.537	40.9974	0.09545	improvement	s39	B	B	A	C	A	A	A	B	A	B	A	Pseudomonas	silesiensis	5-10	RAS	TSA/50	s39	44.02 ± 0.01	23.82 ± 0.04	83.11 ± 10.50	5.33 ± 0.68	4.41 ± 0.47	3.40 ± 0.39	6.43119	0
40	Pseudomonas mandelii strain NBRC 103147 16S ribosomal RNA, partial sequence	Pseudomonas mandelii	2527	2527	1	0	0.99	1464	NR_114216.1	Pseudomonas mandelii	s40	5-10 RAS TSA/50	5-10	TSA/50	RAS	Pseudomonas_mandelii	Pseudomonadaceae	s40	0.00036486	516.092	50.1229	0.1315	no effect	s40	B	B	A	C	A	A	A	D	A	B	A	Pseudomonas	mandelii	5-10	RAS	TSA/50	s40	41.48 ± 0.02	33.47 ± 0.04	89.99 ± 13.65	4.89 ± 0.59	4.27 ± 0.37	3.15 ± 0.37	20.9506	0
41	Pseudomonas mandelii strain NBRC 103147 16S ribosomal RNA, partial sequence	Pseudomonas mandelii	1845	1845	0.99	0	0.9635	1464	NR_114216.1	Pseudomonas sp.	s41	5-10 RAS TSA/50	5-10	TSA/50	RAS	Pseudomonas sp.	Pseudomonadaceae	s41	2.50148e-05	630	131.243	0.0788	no effect	s41	B	B	A	C	A	A	A	C	A	B	A	Pseudomonas	sp.	5-10	RAS	TSA/50	s41	61.26 ± 0.02	5.19 ± 0.00	81.49 ± 11.87	4.76 ± 0.57	4.19 ± 0.33	3.16 ± 0.33	11.209	0
42	Pseudomonas silesiensis strain A3 16S ribosomal RNA, complete sequence	Pseudomonas silesiensis	2569	2569	1	0	0.9972	1539	NR_156815.1	Pseudomonas silesiensis	s42	5-10 RAS TSA/50	5-10	TSA/50	RAS	Pseudomonas_silesiensis	Pseudomonadaceae	s42	9.4231e-06	496.467	32.5531	0.0876	no effect	s42	B	A	A	C	B	A	A	C	A	B	A	Pseudomonas	silesiensis	5-10	RAS	TSA/50	s42	47.76 ± 0.01	8.93 ± 0.01	86.89 ± 12.87	4.97 ± 0.73	4.20 ± 0.43	2.97 ± 0.41	14.7367	0
48	Caballeronia glathei strain N15 16S ribosomal RNA, partial sequence	Caballeronia glathei	2549	2549	1	0	0.9986	1475	NR_037065.2	Caballeronia glathei	s48	5-10 Non-RAS TSA/10	5-10	TSA/10	Non-RAS	Caballeronia_glathei	Burkholderiaceae	s48	0.00303838	654.595	93.2742	-0.0172	no effect	s48	B	A	B	B	A	A	A	A	B	B	A	Caballeronia	glathei	5-10	non-RAS	TSA/10	s48	45.02 ± 0.06	5.42 ± 0.00	7.07 ± 0.56	2.46 ± 0.34	2.19 ± 0.14	1.83 ± 0.14	Below limit of detection	0.51
54	Pseudomonas mandelii strain NBRC 103147 16S ribosomal RNA, partial sequence	Pseudomonas mandelii	1077	1077	1	0	0.9933	1464	NR_114216.1	Pseudomonas mandelii	s54	5-10 Non-RAS TSA/50	5-10	TSA/50	Non-RAS	Pseudomonas_mandelii	Pseudomonadaceae	s54	0.000104937	462.539	39.7847	0.0778	inhibition	s54	B	A	A	C	A	A	A	B	A	B	A	Pseudomonas	mandelii	5-10	non-RAS	TSA/50	s54	54.42 ± 0.02	5.83 ± 0.01	91.86 ± 9.86	4.69 ± 0.92	4.13 ± 0.42	3.12 ± 0.32	8.33675	0
57	Bacillus simplex strain QT-31 16S ribosomal RNA gene, partial sequence	Peribacillus simplex	2085	2085	1	0	0.9982	1410	MT065708.1	Peribacillus simplex	s57	5-10 RDM TSA/20	5-10	TSA/20	RIM	Peribacillus_simplex	Pseudomonadaceae	s57	0.00167259	341.973	47.2552	-0.0282	no effect	s57	B	A	A	B	B	B	B	A	C	B	A	Peribacillus	simplex	5-10	RIM	TSA/20	s57	49.14 ± 0.03	29.80 ± 0.10	49.75 ± 2.59	3.97 ± 1.29	2.76 ± 0.41	2.71 ± 0.45	Below limit of detection	0.6
59	Pseudomonas lini strain DLE411J 16S ribosomal RNA, partial sequence	Pseudomonas lini	1890	1890	1	0	0.9887	1517	NR_029042.2	Pseudomonas lini	s59	5-10 RD TSA/20	5-10	TSA/20	RIM	Pseudomonas_lini	Pseudomonadaceae	s59	0.00883481	643.501	114.975	-0.02475	no effect	s59	A	A	A	B	A	A	A	A	D	B	A	Pseudomonas	lini	5-10	RIM	TSA/20	s59	44.68 ± 0.05	6.08 ± 0.01	6.69 ± 4.76	1.95 ± 0.38	1.78 ± 0.18	1.52 ± 0.19	Below limit of detection	0.75
[truncated: 9 more columns]
