# Supplementary material for: Soil-Gradient-Derived Bacterial Synthetic Communities Enhance Drought Tolerance in Quercus pubescens and Sorbus domestica Seedlings
Source: Plants (Basel). 2025 May 29;14(11):1659. doi: 10.3390/plants14111659 (PMC12158234; doi:10.3390/plants14111659)
Supplement: Supplementary file 1 [file plants-14-01659-s001.zip › File_S2_ SynCom_Assembly_v02.xlsx]

## Sheet: Combinations
Strains
12			Groups according to PCA cluster analysis
14			14	C1
28			57	12	C2
31			31	48	59	C3
39			28	39	40	41	42	54	C4
40
41
42
48
54
57
59
		Consortiia based on strain 14 and classes 2 to 4																		Consortia based on s14 and classes 2 to 3, s12 excluded
		14	12	31	28		14	12	48	28		14	12	59	28			14		14	31	48	28		14	31	59	28		14	48	59	28
																		31
		14	12	31	39		14	12	48	39		14	12	59	39			48		14	31	48	39		14	31	59	39		14	48	59	39
																		59
Strains		14	12	31	40		14	12	48	40		14	12	59	40			28		14	31	48	40		14	31	59	40		14	48	59	40
14																		39																18
12		14	12	31	41		14	12	48	41		14	12	59	41			40		14	31	48	41		14	31	59	41		14	48	59	41
57																		41
31		14	12	31	42		14	12	48	42		14	12	59	42			42		14	31	48	42		14	31	59	42		14	48	59	42
48																		54
59		14	12	31	54		14	12	48	54		14	12	59	54					14	31	48	54		14	31	59	54		14	48	59	54
28																36
39		14	57	31	28		14	57	48	28		14	57	59	28					Consortia based on s12, and class 2 and 3
40
41		14	57	31	39		14	57	48	39		14	57	59	39			12		12	31	48	28		12	31	59	28		12	48	59	28
42																		31
54		14	57	31	40		14	57	48	40		14	57	59	40			48		12	31	48	39		12	31	59	39		12	48	59	39
																		59
		14	57	31	41		14	57	48	41		14	57	59	41			28		12	31	48	40		12	31	59	40		12	48	59	40
																		39																18
		14	57	31	42		14	57	48	42		14	57	59	42			40		12	31	48	41		12	31	59	41		12	48	59	41
																		41
		14	57	31	54		14	57	48	54		14	57	59	54			42		12	31	48	42		12	31	59	42		12	48	59	42
																		54
																				12	31	48	54		12	31	59	54		12	48	59	54
		Total combinations: 72
